# Supplementary material for: CT brush and CancerZap!: two video games for computed tomography dose minimization
Source: Theor Biol Med Model. 2015 May 12;12:7. doi: 10.1186/s12976-015-0003-4 (PMC4469010; doi:10.1186/s12976-015-0003-4)
Supplement: Additional file 1: — The file ctbrush.jar is the Java JAR archive for the CT Brush game. This file may be used to run the Java applet. Currently, the only parameters available to the applet are the track parameter and the port parameter. Each of these parameters is optional. If the track parameter is set to anything, other than blank, the CT Brush applet will track the player’s brush strokes and progress. By default, this tracking information will be sent to port 4444. However, an alternate port may be specified, by passing a “port” parameter to the applet. [file 12976_2015_3_MOESM1_ESM.zip]

Archive with 1 entries (1 files):
- 1928367308144973_add1.jar
