# Supplementary material for: CT brush and CancerZap!: two video games for computed tomography dose minimization
Source: Theor Biol Med Model. 2015 May 12;12:7. doi: 10.1186/s12976-015-0003-4 (PMC4469010; doi:10.1186/s12976-015-0003-4)
Supplement: Additional file 2: — The file ctbrush.zip is a zip file that contains all of the Java source code for CT Brush. The source code files are located in the “src” directory. The zip file also contains some optional files and directories, to assist users with editing and building the code: the files “build.xml” and “app.properties” may be used to build the CT Brush project using Apache Ants; the directory “nbproject” may be used to open the CT Brush code with NetBeans. [file 12976_2015_3_MOESM2_ESM.zip]

Archive with 16 entries (9 files):
- ctbrush/
- ctbrush/app.properties
- ctbrush/build.xml
- ctbrush/nbproject/
- ctbrush/nbproject/private/
- ctbrush/nbproject/private/private.xml
- ctbrush/nbproject/project.xml
- ctbrush/src/
- ctbrush/src/org/
- ctbrush/src/org/alvaregordon/
- ctbrush/src/org/alvaregordon/ctbrush/
- ctbrush/src/org/alvaregordon/ctbrush/GFXMath.java
- ctbrush/src/org/alvaregordon/ctbrush/Main.java
- ctbrush/src/org/alvaregordon/ctbrush/MouseHandler.java
- ctbrush/src/org/alvaregordon/ctbrush/Workspace.java
- ctbrush/view_ctbrush.html
