# Supplementary material for: CT brush and CancerZap!: two video games for computed tomography dose minimization
Source: Theor Biol Med Model. 2015 May 12;12:7. doi: 10.1186/s12976-015-0003-4 (PMC4469010; doi:10.1186/s12976-015-0003-4)
Supplement: Additional file 2: — The file ctbrush.zip is a zip file that contains all of the Java source code for CT Brush. The source code files are located in the “src” directory. The zip file also contains some optional files and directories, to assist users with editing and building the code: the files “build.xml” and “app.properties” may be used to build the CT Brush project using Apache Ants; the directory “nbproject” may be used to open the CT Brush code with NetBeans. [file 12976_2015_3_MOESM2_ESM.zip › ctbrush/build.xml]

<?xml version="1.0" encoding="UTF-8"?>
<project name="CT brush applet" default="help" basedir=".">
    <property file="${basedir}/app.properties"/>
    <property file="${basedir}/keysign.properties"/>

    <property name="javadoc" value="${basedir}/docs" />
    <property name="temp" value="${basedir}/temp" />
    <property name="build" value="${basedir}/build" />
    <property name="source" value="${basedir}/src" />
    <property name="lib" value="${basedir}/lib" />

    <path id="classpath">
        <pathelement path="${build}" />
        <pathelement path="${lib}/ij.jar" />
    </path>

    <target name="help">
        <echo><![CDATA[
${app.name} build options:
build - compiles ${app.name}
sign  - signs the Jar file
run   - runs ${app.name}
clean - cleans the current build
test  - tests program files
docs  - generates ${app.name} API/Javadoc documentation
]]></echo>
    </target>

    <target name="-init">
        <available property="lib.ant.present" file="${lib.ant}" />
    	<mkdir dir="${temp}" />
    	<mkdir dir="${build}" />
    </target>

    <target name="-docsinit">
    	<mkdir dir="${javadoc}" />
    </target>

    <target name="build" depends="-init" description="Compiles ${app.name}">
        <copy todir="${temp}">
            <fileset dir="${source}" />
        </copy>

        <!-- compile all java code -->
        <javac
                destdir="${temp}"
                srcdir="${temp}"
                classpathref="classpath"
                source="1.5"
                target="1.5"
                debug="true"
                optimize="true"
                deprecation="true"
                includeAntRuntime="false" />

        <!-- create the jar file -->
        <jar destfile="${build}/${app.jar}">
            <manifest>
                <attribute name="Main-Class" value="${app.main}" />
                <attribute name="Class-Path" value="${app.jar} ${app.libs}" />
                <attribute name="Permissions" value="${app.permissions}" />
                <attribute name="Specification-Title" value="${app.name}" />
                <attribute name="Specification-Version" value="${app.version}" />
                <attribute name="Specification-Vendor" value="http://home.cc.umanitoba.ca/~alvare/" />
                <attribute name="Implementation-Title" value="${app.name}" />
                <attribute name="Implementation-Version" value="${app.version}" />
                <attribute name="Implementation-Vendor" value="http://home.cc.umanitoba.ca/~alvare/" />
            </manifest>
            <fileset dir="${temp}" excludes="**/*.jar,**/*.java,**/.jj,**/*.jpage,**/.*" />
        </jar>
    </target>

    <target name="sign" depends="build" description="Signs the JAR file" if="key.store">
        <signjar jar="${build}/${app.jar}"
                keystore="${key.store}" storepass="${key.store.password}"
                alias="${key.alias}"    keypass="${key.alias.password}" />
    </target>

    <target name="run" depends="build" description="Runs ${app.name}">
        <antcall target="app_run" />
        <antcall target="bin_run" />
    </target>

    <target name="app_run" if="app.page" depends="sign">
        <java classname="sun.applet.AppletViewer" fork="true">
            <arg value="${app.page}"/>
        </java>
    </target>

    <target name="bin_run" unless="app.page">
   	<java jar="${build}/${app.jar}" fork="true">
	    <classpath refid="classpath" />
        </java>
    </target>

    <target name="clean">
        <tstamp>
                <format property="dt-stamp" pattern="yyyy-MM-dd-HH-mm" />
                <format property="d-stamp" pattern="yyyy-MM-dd" />
        </tstamp>
        <delete dir="${temp}" quiet="true" />
        <delete dir="${build}" quiet="true" />
    </target>

    <target name="docs" depends="-docsinit" description="Generates ${app.name} API Javadoc">
    	<delete dir="${javadoc}" quiet="true" />
    	<mkdir dir="${javadoc}" />
        <javadoc
                destdir="${javadoc}"
                access="protected"
                use="true"
                notree="false"
                nonavbar="false"
                noindex="false"
                splitindex="false"
                author="true"
                version="true"
                nodeprecatedlist="false"
                nodeprecated="false"
                classpathref="classpath"
                header="${app.name}">
            <doctitle><![CDATA[${app.name} (ver. ${app.version})]]></doctitle>
            <bottom><![CDATA[<i>Copyright &#169; 2012 University of Manitoba.</i>]]></bottom>
            <packageset dir="${source}" />
            <classpath path="${java.class.path}" /><!-- to make ant.jar available for javadoc -->
            <group title="${app.name} API" />
    	</javadoc>

    </target>
</project>
