# Supplementary material for: CT brush and CancerZap!: two video games for computed tomography dose minimization
Source: Theor Biol Med Model. 2015 May 12;12:7. doi: 10.1186/s12976-015-0003-4 (PMC4469010; doi:10.1186/s12976-015-0003-4)
Supplement: Additional file 2: — The file ctbrush.zip is a zip file that contains all of the Java source code for CT Brush. The source code files are located in the “src” directory. The zip file also contains some optional files and directories, to assist users with editing and building the code: the files “build.xml” and “app.properties” may be used to build the CT Brush project using Apache Ants; the directory “nbproject” may be used to open the CT Brush code with NetBeans. [file 12976_2015_3_MOESM2_ESM.zip › ctbrush/src/org/alvaregordon/ctbrush/GFXMath.java]

/*
 * To change this template, choose Tools | Templates
 * and open the template in the editor.
 */

package org.alvaregordon.ctbrush;

/**
 * <dl>
 *     <dt>SYNOPSIS</dt>
 *     <dd>
 *         This class contains all of the mathematical algorithms for
 *         manipulating the hidden canvas (used by Main.genMap to generate
 *         the hidden canvas for each level), and the MART algorithm for
 *         brushing the workspace canvas.  This class also contains the slope
 *         values for all of the possible lines used for MART projections
 *         (i.e. 0 to 179 degrees, see SLOPES).
 *     </dd>
 *     <dt>LICENSE</dt>
 *     <dd>
 *         This code is licensed under the Creative Commons 3.0<br />
 *         Attribution + ShareAlike license - for details see:<br />
 *         <a href="http://creativecommons.org/licenses/by-sa/3.0/">
 *         http://creativecommons.org/licenses/by-sa/3.0/</a><br />
 *     </dd>
 * </dl>
 **
 * @author Graham Alvare
 * @author Richard Gordon
 */
public final class GFXMath {
    /**
     * <p>The tangent and co-tangents for every degree angles possible within
     *   the brush.  These are angles 0 to 179 degrees.  Each index represents
     *   an angle (i.e. index 0 represents 0 degrees, index 179 represents 179
     *   degrees).  The angles 0 to 179 were chosen, because (1) any line with
     *   an angular slope greater than 179 degrees is equal to a line with the
     *   same intercept value, but an angular slope that is between 0 and 179
     *   degrees; (2) the same is true for slopes less than 0 degrees.</p>
     * 
     * <p>For reference, the angle is measured with the X-axis being zero
     *    degrees, and the Y-axis being 90 degrees.</p>
     *
     * <p>Note, the slope values are split between two functions, based on the
     *    angle they represent:</p>
     *
     * <ol>
     *      <li><b>y = mx + b</b>: (the standard Y-axis line function, with the
     *                              slope value <u>m</u>, and a Y-intercept of
     *                              <u>b</u>).</li>
     *      <li><b>x = ny + c</b>: (An X-axis line function, with a slope value
     *                              of <u>n</u>), and an X-intercept value
     *                              <u>c</u>.</li>
     * </ol>
     *
     * <p>The Y-axis line function is used for angles in the ranges: [0,44] and
     *    [135,179] -- i.e. zero to 45 degrees, inclusive; and 135 degrees to
     *    179 degrees, inclusive.</p>
     *
     * <p>In contrast, the X-axis line function is used for angles between 45
     *    degrees and 134 degrees, inclusive.</p>
     *
     * <p>The slope values were split between two functions, so as to avoid the
     *    use of slope values greater than one.  This is important, as it makes
     *    it easier to implement the MART iteration algorithm.</p>
     */
    public static float [] SLOPES = new float[]{
        /* 0 degrees (tan): */ 0.00000f,
        /* 1 degrees (tan): */ 0.01746f,
        /* 2 degrees (tan): */ 0.03492f,
        /* 3 degrees (tan): */ 0.05241f,
        /* 4 degrees (tan): */ 0.06993f,
        /* 5 degrees (tan): */ 0.08749f,
        /* 6 degrees (tan): */ 0.10510f,
        /* 7 degrees (tan): */ 0.12278f,
        /* 8 degrees (tan): */ 0.14054f,
        /* 9 degrees (tan): */ 0.15838f,
        /* 10 degrees (tan): */ 0.17633f,
        /* 11 degrees (tan): */ 0.19438f,
        /* 12 degrees (tan): */ 0.21256f,
        /* 13 degrees (tan): */ 0.23087f,
        /* 14 degrees (tan): */ 0.24933f,
        /* 15 degrees (tan): */ 0.26795f,
        /* 16 degrees (tan): */ 0.28675f,
        /* 17 degrees (tan): */ 0.30573f,
        /* 18 degrees (tan): */ 0.32492f,
        /* 19 degrees (tan): */ 0.34433f,
        /* 20 degrees (tan): */ 0.36397f,
        /* 21 degrees (tan): */ 0.38386f,
        /* 22 degrees (tan): */ 0.40403f,
        /* 23 degrees (tan): */ 0.42447f,
        /* 24 degrees (tan): */ 0.44523f,
        /* 25 degrees (tan): */ 0.46631f,
        /* 26 degrees (tan): */ 0.48773f,
        /* 27 degrees (tan): */ 0.50953f,
        /* 28 degrees (tan): */ 0.53171f,
        /* 29 degrees (tan): */ 0.55431f,
        /* 30 degrees (tan): */ 0.57735f,
        /* 31 degrees (tan): */ 0.60086f,
        /* 32 degrees (tan): */ 0.62487f,
        /* 33 degrees (tan): */ 0.64941f,
        /* 34 degrees (tan): */ 0.67451f,
        /* 35 degrees (tan): */ 0.70021f,
        /* 36 degrees (tan): */ 0.72654f,
        /* 37 degrees (tan): */ 0.75355f,
        /* 38 degrees (tan): */ 0.78129f,
        /* 39 degrees (tan): */ 0.80978f,
        /* 40 degrees (tan): */ 0.83910f,
        /* 41 degrees (tan): */ 0.86929f,
        /* 42 degrees (tan): */ 0.90040f,
        /* 43 degrees (tan): */ 0.93252f,
        /* 44 degrees (tan): */ 0.96569f,
        /* 45 degrees (cotan): */ 1.00000f,
        /* 46 degrees (cotan): */ 0.96569f,
        /* 47 degrees (cotan): */ 0.93252f,
        /* 48 degrees (cotan): */ 0.90040f,
        /* 49 degrees (cotan): */ 0.86929f,
        /* 50 degrees (cotan): */ 0.83910f,
        /* 51 degrees (cotan): */ 0.80978f,
        /* 52 degrees (cotan): */ 0.78129f,
        /* 53 degrees (cotan): */ 0.75355f,
        /* 54 degrees (cotan): */ 0.72654f,
        /* 55 degrees (cotan): */ 0.70021f,
        /* 56 degrees (cotan): */ 0.67451f,
        /* 57 degrees (cotan): */ 0.64941f,
        /* 58 degrees (cotan): */ 0.62487f,
        /* 59 degrees (cotan): */ 0.60086f,
        /* 60 degrees (cotan): */ 0.57735f,
        /* 61 degrees (cotan): */ 0.55431f,
        /* 62 degrees (cotan): */ 0.53171f,
        /* 63 degrees (cotan): */ 0.50953f,
        /* 64 degrees (cotan): */ 0.48773f,
        /* 65 degrees (cotan): */ 0.46631f,
        /* 66 degrees (cotan): */ 0.44523f,
        /* 67 degrees (cotan): */ 0.42447f,
        /* 68 degrees (cotan): */ 0.40403f,
        /* 69 degrees (cotan): */ 0.38386f,
        /* 70 degrees (cotan): */ 0.36397f,
        /* 71 degrees (cotan): */ 0.34433f,
        /* 72 degrees (cotan): */ 0.32492f,
        /* 73 degrees (cotan): */ 0.30573f,
        /* 74 degrees (cotan): */ 0.28675f,
        /* 75 degrees (cotan): */ 0.26795f,
        /* 76 degrees (cotan): */ 0.24933f,
        /* 77 degrees (cotan): */ 0.23087f,
        /* 78 degrees (cotan): */ 0.21256f,
        /* 79 degrees (cotan): */ 0.19438f,
        /* 80 degrees (cotan): */ 0.17633f,
        /* 81 degrees (cotan): */ 0.15838f,
        /* 82 degrees (cotan): */ 0.14054f,
        /* 83 degrees (cotan): */ 0.12278f,
        /* 84 degrees (cotan): */ 0.10510f,
        /* 85 degrees (cotan): */ 0.08749f,
        /* 86 degrees (cotan): */ 0.06993f,
        /* 87 degrees (cotan): */ 0.05241f,
        /* 88 degrees (cotan): */ 0.03492f,
        /* 89 degrees (cotan): */ 0.01746f,
        /* 90 degrees (cotan): */ 0.00000f,
        /* 91 degrees (cotan): */ -0.01746f,
        /* 92 degrees (cotan): */ -0.03492f,
        /* 93 degrees (cotan): */ -0.05241f,
        /* 94 degrees (cotan): */ -0.06993f,
        /* 95 degrees (cotan): */ -0.08749f,
        /* 96 degrees (cotan): */ -0.10510f,
        /* 97 degrees (cotan): */ -0.12278f,
        /* 98 degrees (cotan): */ -0.14054f,
        /* 99 degrees (cotan): */ -0.15838f,
        /* 100 degrees (cotan): */ -0.17633f,
        /* 101 degrees (cotan): */ -0.19438f,
        /* 102 degrees (cotan): */ -0.21256f,
        /* 103 degrees (cotan): */ -0.23087f,
        /* 104 degrees (cotan): */ -0.24933f,
        /* 105 degrees (cotan): */ -0.26795f,
        /* 106 degrees (cotan): */ -0.28675f,
        /* 107 degrees (cotan): */ -0.30573f,
        /* 108 degrees (cotan): */ -0.32492f,
        /* 109 degrees (cotan): */ -0.34433f,
        /* 110 degrees (cotan): */ -0.36397f,
        /* 111 degrees (cotan): */ -0.38386f,
        /* 112 degrees (cotan): */ -0.40403f,
        /* 113 degrees (cotan): */ -0.42447f,
        /* 114 degrees (cotan): */ -0.44523f,
        /* 115 degrees (cotan): */ -0.46631f,
        /* 116 degrees (cotan): */ -0.48773f,
        /* 117 degrees (cotan): */ -0.50953f,
        /* 118 degrees (cotan): */ -0.53171f,
        /* 119 degrees (cotan): */ -0.55431f,
        /* 120 degrees (cotan): */ -0.57735f,
        /* 121 degrees (cotan): */ -0.60086f,
        /* 122 degrees (cotan): */ -0.62487f,
        /* 123 degrees (cotan): */ -0.64941f,
        /* 124 degrees (cotan): */ -0.67451f,
        /* 125 degrees (cotan): */ -0.70021f,
        /* 126 degrees (cotan): */ -0.72654f,
        /* 127 degrees (cotan): */ -0.75355f,
        /* 128 degrees (cotan): */ -0.78129f,
        /* 129 degrees (cotan): */ -0.80978f,
        /* 130 degrees (cotan): */ -0.83910f,
        /* 131 degrees (cotan): */ -0.86929f,
        /* 132 degrees (cotan): */ -0.90040f,
        /* 133 degrees (cotan): */ -0.93252f,
        /* 134 degrees (cotan): */ -0.96569f,
        /* 135 degrees (tan): */ -1.00000f,
        /* 136 degrees (tan): */ -0.96569f,
        /* 137 degrees (tan): */ -0.93252f,
        /* 138 degrees (tan): */ -0.90040f,
        /* 139 degrees (tan): */ -0.86929f,
        /* 140 degrees (tan): */ -0.83910f,
        /* 141 degrees (tan): */ -0.80978f,
        /* 142 degrees (tan): */ -0.78129f,
        /* 143 degrees (tan): */ -0.75355f,
        /* 144 degrees (tan): */ -0.72654f,
        /* 145 degrees (tan): */ -0.70021f,
        /* 146 degrees (tan): */ -0.67451f,
        /* 147 degrees (tan): */ -0.64941f,
        /* 148 degrees (tan): */ -0.62487f,
        /* 149 degrees (tan): */ -0.60086f,
        /* 150 degrees (tan): */ -0.57735f,
        /* 151 degrees (tan): */ -0.55431f,
        /* 152 degrees (tan): */ -0.53171f,
        /* 153 degrees (tan): */ -0.50953f,
        /* 154 degrees (tan): */ -0.48773f,
        /* 155 degrees (tan): */ -0.46631f,
        /* 156 degrees (tan): */ -0.44523f,
        /* 157 degrees (tan): */ -0.42447f,
        /* 158 degrees (tan): */ -0.40403f,
        /* 159 degrees (tan): */ -0.38386f,
        /* 160 degrees (tan): */ -0.36397f,
        /* 161 degrees (tan): */ -0.34433f,
        /* 162 degrees (tan): */ -0.32492f,
        /* 163 degrees (tan): */ -0.30573f,
        /* 164 degrees (tan): */ -0.28675f,
        /* 165 degrees (tan): */ -0.26795f,
        /* 166 degrees (tan): */ -0.24933f,
        /* 167 degrees (tan): */ -0.23087f,
        /* 168 degrees (tan): */ -0.21256f,
        /* 169 degrees (tan): */ -0.19438f,
        /* 170 degrees (tan): */ -0.17633f,
        /* 171 degrees (tan): */ -0.15838f,
        /* 172 degrees (tan): */ -0.14054f,
        /* 173 degrees (tan): */ -0.12278f,
        /* 174 degrees (tan): */ -0.10510f,
        /* 175 degrees (tan): */ -0.08749f,
        /* 176 degrees (tan): */ -0.06993f,
        /* 177 degrees (tan): */ -0.05241f,
        /* 178 degrees (tan): */ -0.03492f,
        /* 179 degrees (tan): */ -0.01746f
    };

    /**
     * <p>Draws a triangle, which is flat at the top.  This means that the
     * first and second triangle vertices have the same y component.</p>
     * 
     * <p>This method draws the triangle to a flattened 2D bitmap array
     * (i.e. a 1D array which is indexed as if it were a 2D array).</p>
     * 
     * <p>To minimize code duplication, this method also has a check feature.
     * When the check feature is enabled, this method does not actually draw
     * anything; instead, this method iterates through all of the pixels which
     * correspond to the shape, and returns true if the value for each pixel is
     * zero.  Thus, this method may be used before drawing, to prevent image
     * overlapping (i.e. drawing a triangle on-top of a circle).</p>
     *
     * <p>Developed based on code from:
     * http://www.sunshine2k.de/coding/java/TriangleRasterization/TriangleRasterization.html#pointintrianglearticle
     * </p>
     **
     * @param map    the map object to draw the triangle on.  This array is
     *               indexed, such that each index corresponds to an X,Y
     *               coordinate-based point, where
     *               <b>index = X + Y * awidth</b>.
     * @param x1     the X-coordinate of the first vertex of the triangle.
     * @param y1     the Y-coordinate of the first vertex of the triangle.
     * @param x2     the X-coordinate of the second vertex of the triangle.
     * @param y2     the Y-coordinate of the second vertex of the triangle.
     * @param x3     the X-coordinate of the third vertex of the triangle.
     * @param y3     the Y-coordinate of the third vertex of the triangle.
     * @param colour the numerical colour/grayscale code to write to the integer
     *               array matrix.
     * @param check  if true, do NOT write to the map, but instead output
     *               whether the current shape will overwrite any existing data,
     *               if written, within the map.
     * @param awidth the width of each row in the map array.  This is used for
     *               indexing a 2D array within a 1D array.
     * @return true if either the check passed (i.e. data will not overlap), or
     *         the check flag is set to false (disabled).  Otherwise, false.
     */
    public static boolean fillTopFlatTriangle(int[] map, int x1, int y1,
            int x2, int y2, int x3, int y3, int colour, int awidth, boolean check) {
        float invslope1 = (x3 - x1) / (y3 - y1);
        float invslope2 = (x3 - x2) / (y3 - y2);
        boolean result = true;

        float curx1 = x3;
        float curx2 = x3;

        for (int scanlineY = y3; scanlineY > x1; scanlineY--) {
            curx1 -= invslope1;
            curx2 -= invslope2;
            result = result && drawLine(map, (int)curx1, scanlineY, (int)curx2, scanlineY, colour, awidth, check);
        }
        return result;
    }
    /**
     * <p>Draws a triangle, which is flat at the bottom.  This means that the
     * second and third triangle vertices have the same y component.</p>
     * 
     * <p>This method draws the triangle to a flattened 2D bitmap array
     * (i.e. a 1D array which is indexed as if it were a 2D array).</p>
     * 
     * <p>To minimize code duplication, this method also has a check feature.
     * When the check feature is enabled, this method does not actually draw
     * anything; instead, this method iterates through all of the pixels which
     * correspond to the shape, and returns true if the value for each pixel is
     * zero.  Thus, this method may be used before drawing, to prevent image
     * overlapping (i.e. drawing a triangle on-top of a circle).</p>
     *
     * <p>Developed based on code from:
     * http://www.sunshine2k.de/coding/java/TriangleRasterization/TriangleRasterization.html#pointintrianglearticle
     * </p>
     **
     * @param map    the map object to draw the triangle on.  This array is
     *               indexed, such that each index corresponds to an X,Y
     *               coordinate-based point, where
     *               <b>index = X + Y * awidth</b>.
     * @param x1     the X-coordinate of the first vertex of the triangle.
     * @param y1     the Y-coordinate of the first vertex of the triangle.
     * @param x2     the X-coordinate of the second vertex of the triangle.
     * @param y2     the Y-coordinate of the second vertex of the triangle.
     * @param x3     the X-coordinate of the third vertex of the triangle.
     * @param y3     the Y-coordinate of the third vertex of the triangle.
     * @param colour the numerical colour/grayscale code to write to the integer
     *               array matrix.
     * @param check  if true, do NOT write to the map, but instead output
     *               whether the current shape will overwrite any existing data,
     *               if written, within the map.
     * @param awidth the width of each row in the map array.  This is used for
     *               indexing a 2D array within a 1D array.
     * @return true if either the check passed (i.e. data will not overlap), or
     *         the check flag is set to false (disabled).  Otherwise, false.
     */
    public static boolean fillBottomFlatTriangle(int[] map, int x1, int y1, int x2, int y2, int x3, int y3, int colour, int awidth, boolean check) {
        float invslope1 = (x2 - x1) / (y2 - y1);
        float invslope2 = (x3 - x1) / (y3 - y1);

        float curx1 = x1;
        float curx2 = x1;
        boolean result = true;

        for (int scanlineY = y1; scanlineY <= y2; scanlineY++) {
            result = result && drawLine(map, (int)curx1, scanlineY, (int)curx2, scanlineY, colour, awidth, check);
            curx1 += invslope1;
            curx2 += invslope2;
        }

        return result;
    }

    /**
     * <p>Bresenhanm Circle algorithm adapted from:
     * http://www.sunshine2k.de/coding/java/Bresenham/RasterisingLinesCircles.pdf
     * http://stackoverflow.com/questions/1201200/fast-algorithm-for-drawing-filled-circles
     * http://en.wikipedia.org/wiki/Midpoint_circle_algorithm
     * </p>
     * 
     * <p>This method draws the circle to a flattened 2D bitmap array
     * (i.e. a 1D array which is indexed as if it were a 2D array).</p>
     * 
     * <p>To minimize code duplication, this method also has a check feature.
     * When the check feature is enabled, this method does not actually draw
     * anything; instead, this method iterates through all of the pixels which
     * correspond to the shape, and returns true if the value for each pixel is
     * zero.  Thus, this method may be used before drawing, to prevent image
     * overlapping (i.e. drawing a triangle on-top of a circle).</p>
     **
     * @param map    the map object to draw the circle on.  This array is
     *               indexed, such that each index corresponds to an X,Y
     *               coordinate-based point, where
     *               <b>index = X + Y * awidth</b>.
     * @param mx     the X-coordinate of the centre of the circle.
     * @param my     the Y-coordinate of the centre of the circle.
     * @param radius the radius of the circle.
     * @param colour the numerical colour/grayscale code to write to the integer
     *               array matrix.
     * @param check  if true, do NOT write to the map, but instead output
     *               whether the current shape will overwrite any existing data,
     *               if written, within the map.
     * @param awidth the width of each row in the map array.  This is used for
     *               indexing a 2D array within a 1D array.
     * @return true if either the check passed (i.e. data will not overlap), or
     *         the check flag is set to false (disabled).  Otherwise, false.
     */
    public static boolean circleBresenhamFloat(int[] map, int mx, int my, int radius, int colour, int awidth, boolean check) {
        int x = 0;
        int y = radius;
        double d = 1.25 - radius;
        boolean result = true;

        while (x <= y) {
            if (d < 0) {
                d = d + 2 * x + 3;
                x += 1;
            } else {
                d = d + 2 * (x-y) + 5;
                x += 1;
                y -= 1;
            }

            result = result && drawLine(map, mx - x, my + y, mx + x, my + y, colour, awidth, check)
                    && drawLine(map, mx - x, my - y, mx + x, my - y, colour, awidth, check)
                    && drawLine(map, mx - y, my + x, mx + y, my + x, colour, awidth, check)
                    && drawLine(map, mx - y, my - x, mx + y, my - x, colour, awidth, check);
        }
        return result && drawLine(map, mx - radius, my, mx + radius, my, colour, awidth, check);
    }

    /**
     * <p>Digital Differential Analyzer line algorithm adapted from:
     * http://www.sunshine2k.de/coding/java/Bresenham/RasterisingLinesCircles.pdf
     * </p>
     * 
     * <p>This method draws the line to a flattened 2D bitmap array
     * (i.e. a 1D array which is indexed as if it were a 2D array).</p>
     * 
     * <p>To minimize code duplication, this method also has a check feature.
     * When the check feature is enabled, this method does not actually draw
     * anything; instead, this method iterates through all of the pixels which
     * correspond to the shape, and returns true if the value for each pixel is
     * zero.  Thus, this method may be used before drawing, to prevent image
     * overlapping (i.e. drawing a triangle on-top of a circle).</p>
     **
     * @param map    the map object to draw the line on.  This array is indexed,
     *               such that each index corresponds to an X,Y coordinate-based
     *               point, where <b>index = X + Y * awidth</b>.
     * @param x1     the X-coordinate of the first vertex of the line.
     * @param y1     the Y-coordinate of the first vertex of the line.
     * @param x2     the X-coordinate of the second vertex of the line.
     * @param y2     the Y-coordinate of the second vertex of the line.
     * @param colour the numerical colour/grayscale code to write to the integer
     *               array matrix.
     * @param check  if true, do NOT write to the map, but instead output
     *               whether the current shape will overwrite any existing data,
     *               if written, within the map.
     * @param awidth the width of each row in the map array.  This is used for
     *               indexing a 2D array within a 1D array.
     * @return true if either the check passed (i.e. data will not overlap), or
     *         the check flag is set to false (disabled).  Otherwise, false.
     */
    public static boolean drawLine (int[] map, int x1, int y1, int x2, int y2, int colour, int awidth, boolean check) {
        boolean result = true;
	// MULTIPLE OCTANTS -- ACTIVE CODE
	// Bresenham algorithm for all 8 octants.
	/* Note:  in four octants, including the entire first quadrant, 
	   my code produces exactly the same results as yours.  In the
	   other four octants, it effectively makes the opposite decisions
	   about the error = .5 case mentioned in Damian's e-mail. */

	// If slope is outside the range [-1,1], swap x and y
	boolean xy_swap = false;
	if (Math.abs(y2 - y1) > Math.abs(x2 - x1)) {
	    xy_swap = true;
	    int temp = x1;
	    x1 = y1;
	    y1 = temp;
	    temp = x2;
	    x2 = y2;
	    y2 = temp;
	}
    
	// If line goes from right to left, swap the endpoints
	if (x2 - x1 < 0) {
	    int temp = x1;
	    x1 = x2;
	    x2 = temp;
	    temp = y1;
	    y1 = y2;
	    y2 = temp;
	}

	int x,                             // Current x position
	    y = y1,                        // Current y position
	    e = 0,                         // Current error
            idx = 0;                       // Current array index
	final int m_num = y2 - y1,         // Numerator of slope
	          m_denom = x2 - x1,       // Denominator of slope
	          threshold  = m_denom/2;  // Threshold between E and NE increment 

	for (x = x1; x < x2; x++) {
	    if (xy_swap) {
                idx = Math.round(x) * awidth + Math.round(y);
            } else {
                idx = Math.round(y) * awidth + Math.round(x);
            }
            if (idx >= 0 && idx < map.length) {
                if (!check) {
                    map[idx] = colour;
                } else {
                    result = result && (map[idx] == 0);
                }
            }

	    e += m_num;

	    // Deal separately with lines sloping upward and those
	    // sloping downward
	    if (m_num < 0) {
		if (e < -threshold) {
		    e += m_denom;
		    y--;
		}
	    }
	    else if (e > threshold) {
		e -= m_denom;
		y++;
	    }
	}
	    
        if (xy_swap) {
            idx = Math.round(x) * awidth + Math.round(y);
        } else {
            idx = Math.round(y) * awidth + Math.round(x);
        }
        if (idx >= 0 && idx < map.length) {
            if (!check) {
                map[idx] = colour;
            } else {
                result = result && (map[idx] == 0);
            }
        }
        return result;
    }
    public static boolean drawLineOld (int[] map, int x1, int y1, int x2, int y2, int colour, int awidth, boolean check) {        
        int len;
        // The current index to access in the map array.
        int idx;
        boolean result = true;

        if (Math.abs(x2 - x1) >= Math.abs(y2 - y1)) {
            len = (int) Math.abs(x2 - x1);
        } else {
            len = (int) Math.abs(y2 - y1);
        }

        if (len > 0) {
            // calculate increments
            float dx = (x2 - x1) / len;
            float dy = (y2 - y1) / len;

            // start point
            float x = x1;
            float y = y1;

            for (int i = 0; i < len; i++) {
                idx = Math.round(y) * awidth + Math.round(x);
                if (!check) {
                    map[idx] = colour;
                } else {
                    result = result && (map[idx] == 0);
                }
                x = x + dx;
                y = y + dy;
            }

            // set final pixel
            idx = y2 * awidth + x2;
            if (!check) {
                map[idx] = colour;
            } else {
                result = result && (map[idx] == 0);
            }
        }
        return result;
    }

    /**
     * <p>This function executes the MART algorithm using a given projection.
     *    MART stands for Multiplicative Arithmetic Reconstruction Technique.
     * </p>
     * <p>The projection is specified, using the following hash algorithm:</p>
     * <pre>
     *     angle + 180 * intercept
     * </pre>
     * <p>Where angle refers to the angle around the X-axis (see SLOPES), and
     *    the intercept is the X or Y intercept of the appropriate line
     *    function to use for doing MART.</p>
     * <p>Currently, the line for MART is traced using one of two functions:</p>
     * <ol>
     *      <li><b>y = mx + b</b>: (the standard Y-axis line function, with the
     *                              slope value <u>m</u>, and a Y-intercept of
     *                              <u>b</u>).</li>
     *      <li><b>x = ny + c</b>: (An X-axis line function, with a slope value
     *                              of <u>n</u>), and an X-intercept value
     *                              <u>c</u>.</li>
     * </ol>
     **
     * @param hash   the hash value of the projection to analyze.
     * @param width  the width of the canvas to analyze.
     * @param height the height of the canvas to analyze.
     * @param work   the array containing the MART estimation work.  This array
     *               is indexed, such that each index corresponds to an X,Y
     *               coordinate-based point, where <b>index = X + Y * width</b>.
     * @param hidden the array containing the hidden CT image.  This array is
     *               indexed, such that each index corresponds to an X,Y
     *               coordinate-based point, where <b>index = X + Y * width</b>.
     */
    public static synchronized double do_projection(final int hash, final int width,
            final int height, final float[] work, final int[] hidden) {
        final int   angle   = hash % 180;
        final int   offset  = (angle >= 45 && angle < 135 ? height : width) * 180;
        final int   alter   = (angle < 90 ? hash - offset + 1 : hash) / 180;
        int    line_x0 = 0, line_y0 = 0, line_x1 = 0, line_y1 = 0;
        double rads = Math.toRadians(angle);
        double cos  = Math.cos(rads);
        double sin  = Math.sin(rads);

        if (angle >= 45 && angle < 135) {
            // x_alter is also known as c, the X-intercept of the line.
            // i.e. X = nY + c
            // the slope is the cotangent of the angle
            double slope    = cos / sin;
            //double x_alter  = x0 - slope * y0;
            double x_alter  = alter;
            line_y1 = height - 1;
            line_x1 = (int) Math.round(line_y1 * slope + x_alter);

            line_x0 = (int) Math.round(x_alter);
        } else {
            // y_alter is also known as b, the Y-intercept of the line.
            // i.e. Y = mX + b
            // the slope is the tangent of the angle
            double slope   = sin / cos;
            //double y_alter = y0 - slope * x0;
            double y_alter  = alter;
            line_x1 = width - 1;
            line_y1 = (int) Math.round(line_x1 * slope + y_alter);

            line_y0 = (int) Math.round(y_alter);
        }
        return bressenham_proj (work, hidden, line_x0, line_y0, line_x1, line_y1, width, height);
        //System.out.println(angle + ": " + line_x0 + "," + line_y0 + " to " + line_x1 + "," + line_y1);
     }
     public static double bressenham_proj(float[] work, int[] hidden, int x1, int y1, 
					  int x2, int y2, int width, int height) {
         double sum = 0, est = 0;

	// MULTIPLE OCTANTS -- ACTIVE CODE
	// Bresenham algorithm for all 8 octants.
	/* Note:  in four octants, including the entire first quadrant, 
	   my code produces exactly the same results as yours.  In the
	   other four octants, it effectively makes the opposite decisions
	   about the error = .5 case mentioned in Damian's e-mail. */

	// If slope is outside the range [-1,1], swap x and y
	boolean xy_swap = false;
	if (Math.abs(y2 - y1) > Math.abs(x2 - x1)) {
	    xy_swap = true;
	    int temp = x1;
	    x1 = y1;
	    y1 = temp;
	    temp = x2;
	    x2 = y2;
	    y2 = temp;
	}
    
	// If line goes from right to left, swap the endpoints
	if (x2 - x1 < 0) {
	    int temp = x1;
	    x1 = x2;
	    x2 = temp;
	    temp = y1;
	    y1 = y2;
	    y2 = temp;
	}

	int x,                             // Current x position
	    y = y1,                        // Current y position
	    e = 0,                         // Current error
            idx = 0;                       // Current array index
	final int m_num = y2 - y1,         // Numerator of slope
	          m_denom = x2 - x1,       // Denominator of slope
	          threshold  = m_denom/2;  // Threshold between E and NE increment 

	for (x = x1; x < x2; x++) {
	    if (xy_swap) {
                idx = Math.round(x) * width + Math.round(y);
            } else {
                idx = Math.round(y) * width + Math.round(x);
            }
            if (idx >= 0 && idx < hidden.length) {
                sum += hidden[idx];
                est += work[idx];
            }

	    e += m_num;

	    // Deal separately with lines sloping upward and those
	    // sloping downward
	    if (m_num < 0) {
		if (e < -threshold) {
		    e += m_denom;
		    y--;
		}
	    }
	    else if (e > threshold) {
		e -= m_denom;
		y++;
	    }
	}
	    
        if (xy_swap) {
            idx = Math.round(x) * width + Math.round(y);
        } else {
            idx = Math.round(y) * width + Math.round(x);
        }
        if (idx >= 0 && idx < hidden.length) {
            sum += hidden[idx];
            est += work[idx];
        }

        // re-initialize
	x = 0;                   // Current x position
	y = y1;                  // Current y position
	e = 0;                   // Current error
        
        final double ratio = (est > 0 ? sum / est : 1);

	for (x = x1; x < x2; x++) {
            if (xy_swap) {
                idx = Math.round(x) * width + Math.round(y);
            } else {
                idx = Math.round(y) * width + Math.round(x);
            }
            if (idx >= 0 && idx < hidden.length) {
                work[idx] *= ratio;
            }

	    e += m_num;

	    // Deal separately with lines sloping upward and those
	    // sloping downward
	    if (m_num < 0) {
		if (e < -threshold) {
		    e += m_denom;
		    y--;
		}
	    }
	    else if (e > threshold) {
		e -= m_denom;
		y++;
	    }
	}
	    
        if (xy_swap) {
            idx = Math.round(x) * width + Math.round(y);
        } else {
            idx = Math.round(y) * width + Math.round(x);
        }
        if (idx >= 0 && idx < hidden.length) {
            work[idx] *= ratio;
        }
        return (sum > 0 ? Math.log10(sum) : 0);
    }
}
