# Supplementary material for: CT brush and CancerZap!: two video games for computed tomography dose minimization
Source: Theor Biol Med Model. 2015 May 12;12:7. doi: 10.1186/s12976-015-0003-4 (PMC4469010; doi:10.1186/s12976-015-0003-4)
Supplement: Additional file 2: — The file ctbrush.zip is a zip file that contains all of the Java source code for CT Brush. The source code files are located in the “src” directory. The zip file also contains some optional files and directories, to assist users with editing and building the code: the files “build.xml” and “app.properties” may be used to build the CT Brush project using Apache Ants; the directory “nbproject” may be used to open the CT Brush code with NetBeans. [file 12976_2015_3_MOESM2_ESM.zip › ctbrush/src/org/alvaregordon/ctbrush/Main.java]

package org.alvaregordon.ctbrush;


import java.awt.BorderLayout;
import java.awt.Color;
import java.awt.Container;
import java.awt.Dimension;
import java.awt.Font;
import java.awt.Frame;
import java.awt.Graphics;
import java.awt.Point;
import java.awt.event.ActionEvent;
import java.awt.image.BufferedImage;
import java.io.BufferedReader;
import java.io.InputStreamReader;
import java.io.PrintWriter;
import java.net.Socket;
import java.util.Arrays;
import java.util.Random;
import javax.swing.AbstractAction;
import javax.swing.ImageIcon;
import javax.swing.JApplet;
import javax.swing.JButton;
import javax.swing.JLabel;
import javax.swing.JOptionPane;
import javax.swing.JScrollPane;
import javax.swing.JToolBar;
import javax.swing.SwingConstants;
import javax.swing.SwingUtilities;
import javax.swing.UIManager;
import javax.swing.plaf.FontUIResource;

/*
 * To change this template, choose Tools | Templates
 * and open the template in the editor.
 */

/**
 * <dl>
 *     <dt>SYNOPSIS</dt>
 *     <dd>
 *          <p>A crow-source game applet designed to practice CT brush
 *             techniques.</p>
 *     </dd>
 *     <dt>PARAMETERS</dt>
 *     <dd>
 *          <p>Currently, the only parameters accepted by the applet are
 *             the track parameter and the port parameter.  Each of these
 *             parameters is optional.  If the track parameter is set to
 *             anything, other than blank, the CT brush applet will track
 *             the user's brush strokes and progress.  By default, this
 *             tracking information will be sent to port 4444.  However,
 *             the user may specify an alternate port, by passing a
 *             &quot;port&quot; parameter to the applet.</p>
 *
 *          <p>The tracking information is represented as &quot;pseudo-
 *             functions&quot;, where only one function is allowed on each
 *             line.  Each level is preceded by a line containing ten (10)
 *             equal signs (&quot;=&quot;).  In addition, the triangles and
 *             circles describing a level are preceded, on each line, by four
 *             (4) space characters.</p>
 *
 *          <p>Each pseudo-function is followed by parentheses.  Inside the
 *             parentheses, parameters may be passed.  These parameters are
 *             generally numbers, which are represented in the table below
 *             by the number sign (&quot;#&quot;); however, some of the pseudo-
 *             functions also pass boolean values (denoted as &quot;bool&quot;)
 *             as parameters:</p>
 *
 *          <table border=1>
 *              <tr>
 *                  <th>level(#:#:#)</th>
 *                  <td>indicates the user has progressed to a new level.
 *                      The first number passed is the level number, the
 *                      second number is the width of the level canvas, and
 *                      the third is the height of the level canvas.</td>
 *              </tr>
 *              <tr>
 *                  <th>t(#,#,#,bool:bool)</th>
 *                  <td>indicates where a triangle is located within the
 *                      current level canvas.  The first 2 numbers are the
 *                      x and y coordinates of the triangle.  The next
 *                      number is the size of the triangle.  Because all of
 *                      the triangles are right-angle isoceles triangles
 *                      (with two 45 degree angles and one 90 degree
 *                      angle), the size corresponds to either of the non-
 *                      hypotenuse sides.  The first boolean corresponds to
 *                      whether the triangle is a flat-top triangle (true) or
 *                      a flat-bottom triangle (false).  The last boolean
 *                      corresponds to whether the triangle is grey half-tone
 *                      (true) or full tone (false).</td>
 *              </tr>
 *              <tr>
 *                  <th>c(#,#,#:bool)</th>
 *                  <td>indicates where a circle is located within the
 *                      current level canvas.  The first 2 numbers are the
 *                      x and y coordinates of the circle.  The next number
 *                      is the radius of the circle. Lastly, the boolean
 *                      corresponds to whether the circle is a grey half-
 *                      tone (true) or full tone (false).</td>
 *              </tr>
 *              <tr>
 *                  <th>m(#,#:#^#_#)</th>
 *                  <td>indicates a user mouse-brush movement within the
 *                      level.  The first two numbers, from the left, are
 *                      the X and Y-coordinates, respectively; the third
 *                      number corresponds to the width of the brush; the
 *                      fourth number corresponds to the number of
 *                      projections/rays/angles in the brush; the right-
 *                      most number corresponds to the rotation of the
 *                      brush.  Currently, brush rotation is not
 *                      implemented; however, it may be easily added in
 *                      future versions.</td>
 *              </tr>
 *              <tr>
 *                  <th>r()</th>
 *                  <td>indicates the user has chosen to perform a
 *                      refinement action.</td>
 *              </tr>
 *              <tr>
 *                  <th>g(#)</th>
 *                  <td>indicates the user has finished the level, and
 *                      guessed the number of grey circles.  The number
 *                      passed by this pseudo-function is the user's
 *                      guess.</td>
 *              </tr>
 *          </table>
 *     </dd>
 *     <dt>LICENSE</dt>
 *     <dd>
 *         This code is licensed under the Creative Commons 3.0<br />
 *         Attribution + ShareAlike license - for details see:<br />
 *         <a href="http://creativecommons.org/licenses/by-sa/3.0/">
 *         http://creativecommons.org/licenses/by-sa/3.0/</a><br />
 *     </dd>
 * </dl>
 **
 * @author Graham Alvare
 * @author Richard Gordon
 */
public class Main extends JApplet {
    /**
     * The current level.  Each level defines both the dimension for the canvas,
     * and the maximum shape density for each canvas.
     */
    private int level = 0;
    /**
     * The correct number of gray circles in the picture (if the user guesses or
     * determines this number, they win!)
     */
    private int gcircles = 0;
    /**
     * The graphics object for 'canvas'.
     */
    private Graphics gfxout;
    /**
     * The data workspace, which houses all of the CT brush image arrays.
     */
    private Workspace work;
    /**
     * The canvas displayed to the user.
     * The pixels in the canvas should be mostly the same as the pixel
     * array 'work'.  The exception being that the canvas also contains
     * the mouse cursor.  The reason for this separation is that Java does
     * not easily allow lines to be erased.
     *
     * The canvas can also be used to show the hidden image to the user.
     */
    private BufferedImage canvasImage;
    /**
     * The toolbar to display the CT program and brush options.
     */
    final private JToolBar      BRUSH_BAR   = new JToolBar(JToolBar.HORIZONTAL);
    /**
     * The image icon object to display the canvas to the user.
     */
    final private ImageIcon     BRUSH_ICON  = new ImageIcon();
    /**
     * The JLabel to display the canvas to the user.
     */
    final public  JLabel        BRUSH_AREA  = new JLabel(BRUSH_ICON);
    /**
     * The JScrollPane to enable scrolling for the user.
     */
    final private JScrollPane   SCROLL_AREA = new JScrollPane(BRUSH_AREA,
            JScrollPane.VERTICAL_SCROLLBAR_ALWAYS,
            JScrollPane.HORIZONTAL_SCROLLBAR_ALWAYS);
    /**
     * A self-reference to the JApplet object.  For use in inner-classes.
     */
    final public JApplet SELF = this;
    /**
     * This button starts a new game.
     */
    final private AbstractAction NEW_ACTION = new AbstractAction("New") {
        public void actionPerformed(ActionEvent e) {
            level = 0;
            BRUSH_AREA.removeMouseMotionListener(MOUSE_HANDLER);
            BRUSH_AREA.removeMouseWheelListener(MOUSE_HANDLER);
            BRUSH_AREA.removeMouseListener(MOUSE_HANDLER);
            genMap();

            //BRUSH_ICON.setImage(originalimage);
            BRUSH_ICON.setImage(canvasImage);
            SCROLL_AREA.doLayout();
            SCROLL_AREA.validate();
            SCROLL_AREA.repaint(50L);
        }
    };
    /**
     * The Finish image button.  This button finishes the current game by asking
     * the user a challenge question, determining if the user has won, and then
     * counting the final score.
     */
    final private AbstractAction DONE_ACTION = new AbstractAction("Finish") {
        public void actionPerformed(ActionEvent e) {
            BRUSH_AREA.removeMouseMotionListener(MOUSE_HANDLER);
            BRUSH_AREA.removeMouseWheelListener(MOUSE_HANDLER);
            BRUSH_AREA.removeMouseListener(MOUSE_HANDLER);
            String dbox = JOptionPane.showInputDialog(getParent(), "How many GRAY CIRCLES?");
            if (dbox == null) {
                // Cancel button pressed, continue!
                BRUSH_AREA.addMouseMotionListener(MOUSE_HANDLER);
                BRUSH_AREA.addMouseWheelListener(MOUSE_HANDLER);
                BRUSH_AREA.addMouseListener(MOUSE_HANDLER);
            } else if(dbox.equals("" + gcircles)) {
                if (sockout != null) {
                    sockout.println("g(" + dbox + ")");
                }
                work.showHidden(canvasImage);
                JOptionPane.showMessageDialog(getParent(), "CORRECT!");
                level++;
                genMap();
            } else {
                if (sockout != null) {
                    sockout.println("g(" + dbox + ")");
                }
                work.showHidden(canvasImage);
                JOptionPane.showMessageDialog(getParent(), "WRONG!");
                //BRUSH_ICON.setImage(originalimage);
            }
            BRUSH_ICON.setImage(canvasImage);
            SCROLL_AREA.doLayout();
            SCROLL_AREA.validate();
            SCROLL_AREA.repaint(50L);
        }
    };
    /**
     * This button displays the help dialog box to the user.
     */
    final private AbstractAction HELP_ACTION = new AbstractAction("Help") {
        public void actionPerformed(ActionEvent e) {
            JOptionPane.showMessageDialog(getParent(),
                      "CancerZap! (v0.00)\n"
                    + "By Graham Alvare and Richard Gordon\n"
                    + "-----------------------------------\n"
                    + "HOW TO PLAY:\n"
                    + "  Click the mouse on the canvas to brush the canvas.\n"
                    + "  Brushing the canvas increases the amount of\n"
                    + "  radiation used.  Thus, your goal is to find either\n"
                    + "  all of the circles or gray circles (depending on the\n"
                    + "  level), using the lowest amount of radiation.\n"
                    + "\n"
                    + "  To avoid useless radiation, the game will prevent\n"
                    + "  you from brushing using the same lines you've\n"
                    + "  used (these lines will turn RED).  Thus only GREEN\n"
                    + "  lines will be brushed when you click the cursor.\n"
                    + "\n"
                    + "  To make an area you have already brushed clearer,\n"
                    + "  increase the number or rays, using the '+N' button.\n"
                    + "  You may return to a lower number or rays using the\n"
                    + "  '-N' button.\n"
                    + "\n"
                    + "ADVANCED:\n"
                    + "  You may also use the '+W' and '-w' buttons to\n"
                    + "  adjust the cursor width.  A larger cursor will brush\n"
                    + "  a larger area with each click.\n"
                    + "\n"
                    + "GOOD LUCK!");
        }
    };
    /**
     * A menu item for performing refinement iterations on the canvas data.
     */
    public final AbstractAction REFINE_ACTION = new AbstractAction("Refine") {
        public void actionPerformed(ActionEvent e) {
            work.refine((Frame) SwingUtilities.getAncestorOfClass(Frame.class, SELF));
            updateImage(false);
            try {
                if (sockout != null) {
                    sockout.println("r()");
                }
            } catch (Exception ex) {
                ex.printStackTrace(System.err);
            }
        }
    };

    /**
     * The mouse handler.  This object handles all mouse events for the program.
     */
    final private MouseHandler MOUSE_HANDLER = new MouseHandler(this);
    /**
     * The status bar for the CT-brush program
     */
    final private JLabel       STATUS_BAR  = new JLabel("");
    /**
     * The server resource to write user movements to.  This is a socket on the
     * server where the user's mouse clicks will be sent.  These clicks may be
     * analyzed later to determine how the user deduced the final image, and use
     * their strategies to help improve CT scan algorithms.  The track feature
     * may be disabled by not setting the Applet "track" parameter, or setting
     * it to whitespace.
     */
    PrintWriter sockout = null;


    /**
     * Initializes the CT brush Applet.
     * This involves reading data from the server for the images
     * to be displayed, reading and setting up the current hidden image,
     * initializing the mouse tracker/handler, and preparing the program
     * to calculate and analyze raysums from the user's brush projections.
     */
    @Override
    public void init() {
        // Handle the optional port/server options, which allow the user's
        // level data to be tracked (anonymously) and used for statistics.
        final String track   = getParameter("track");
        // The port parameter passed to the Applet (if this is not set, the
        // default port for mouse tracking is: 4444.
        final String portPrm = getParameter("port");
        // The port to send user mouse clicks (if tracking is enabled).
        final int    port    = (portPrm != null && portPrm.matches("^\\d+$")
                                    ? Integer.parseInt(portPrm) : 4444);
        // The hostname where the Applet was launched.  This will be used when
        // tracking user mouse movements, to prevent permission errors.  This
        // feature is only used if tracking is enabled (via. the "track"
        // parameter).
        final String host    = getDocumentBase().getHost();
        
        // Create a new font object to use for JOptionPane dialog boxes.
        final Font MSG_FONT = new Font("Monospaced", Font.PLAIN, 14);

        // Create a new font object to use for most Java Swing Components.
        final Font BTN_FONT
                = new Font(STATUS_BAR.getFont().getFontName(), Font.PLAIN, 14);

        // Create button objects for all of the toolbar actions.
        final JButton NEW_BUTTON    = new JButton(NEW_ACTION);
        final JButton DONE_BUTTON   = new JButton(DONE_ACTION);
        final JButton REFINE_BUTTON = new JButton(REFINE_ACTION); 
        final JButton HELP_BUTTON   = new JButton(HELP_ACTION);
        final JButton NPLUS_BUTTON  = new JButton(MOUSE_HANDLER.NRAY_PLUS);
        final JButton NMINUS_BUTTON = new JButton(MOUSE_HANDLER.NRAY_MINUS);
        final JButton WPLUS_BUTTON  = new JButton(MOUSE_HANDLER.WRAY_PLUS);
        final JButton WMINUS_BUTTON = new JButton(MOUSE_HANDLER.WRAY_MINUS);

        // Make the option pane font monospaced.
        UIManager.put("OptionPane.messageFont", new FontUIResource(MSG_FONT));

        // Update the font for other Swing Components.
        STATUS_BAR.setFont(BTN_FONT);
        NEW_BUTTON.setFont(BTN_FONT);
        DONE_BUTTON.setFont(BTN_FONT);
        HELP_BUTTON.setFont(BTN_FONT);
        NPLUS_BUTTON.setFont(BTN_FONT);
        NMINUS_BUTTON.setFont(BTN_FONT);
        WPLUS_BUTTON.setFont(BTN_FONT);
        WMINUS_BUTTON.setFont(BTN_FONT);
        REFINE_BUTTON.setFont(BTN_FONT);

        try {
            if (track != null && !"".equals(track.trim()) && port > 0) {
                Socket sock = new Socket(host, port);
                sockout = new PrintWriter(sock.getOutputStream(), true);
            }
        } catch (Exception ex) {
            ex.printStackTrace(System.err);
        }

        // Display an introduction message to the user.
        JOptionPane.showMessageDialog(getParent(), "Welcome to CT brush\n"
                + "In this game, you are a flying-spot CT scanner.\n"
                + "The goal of this game is to determine the\n"
                + "number of tumors (grey circles) in the patient,\n"
                + "while minimizing the radiation dose (score)\n"
                + "to the patient.  GOOD LUCK!");

        //String image_source = this.getParameter("server");
        genMap();

        // configure the canvas and menu panels
        Container content   = getContentPane();
        //content.setBackground(Color.BLACK);
        content.setLayout(new BorderLayout());
        content.add(BRUSH_BAR,   BorderLayout.NORTH);
        content.add(SCROLL_AREA, BorderLayout.CENTER);
        content.add(STATUS_BAR,  BorderLayout.SOUTH);

        
        // Add the action buttons to the CT brush toolbar.
        BRUSH_BAR.add(NEW_BUTTON);
        BRUSH_BAR.add(DONE_BUTTON);
        BRUSH_BAR.add(NPLUS_BUTTON);
        BRUSH_BAR.add(NMINUS_BUTTON);
        BRUSH_BAR.add(WPLUS_BUTTON);
        BRUSH_BAR.add(WMINUS_BUTTON);
        BRUSH_BAR.add(REFINE_BUTTON);
        BRUSH_BAR.add(HELP_BUTTON);

        // updates the status bar
        updateStatus();
    }

    /**
     * Generates a new map for the user to solve.
     */
    private void genMap() {
        final Random rnd = new Random();
        final int ldiv   = level / 5;
        final int width  = 256 + 128 * ldiv + (ldiv > 0 ? 128 * rnd.nextInt(ldiv) : 0);
        final int height = 256 + 128 * ldiv + (ldiv > 0 ? 128 * rnd.nextInt(ldiv) : 0);
        final int mindim = Math.min(height, width);
        final int shapes = (mindim / 64) + rnd.nextInt((mindim / 11) - (mindim / 64));
        final boolean invert = (level > 8 && rnd.nextInt(30) > 25) // 1:6 chance of random inversion.
                || (level % 10 >= 8);   // All levels ending with the digit 8 are inverted.
        final Dimension maxSize  = new Dimension(width, height);
        int[] hidden = new int[height * width];
        int todraw = shapes;

        // Reset the number of gray circles counter.
        gcircles = 0;

        // Send information about the new level to the server, if the user
        // tracking feature is enabled.
        try {
            if (sockout != null) {
                sockout.println("==========");
                sockout.println("level(" + level + ":" + width + "," + height + "-" + invert + ")");
            }
        } catch (Exception ex) {
            ex.printStackTrace(System.err);
        }

        Arrays.fill(hidden, 0);

        while (todraw >= 0) {
            boolean gray      = (gcircles < 1 || rnd.nextBoolean());
            boolean big_shape = (todraw >= 2 && rnd.nextBoolean());
            int     colour    = (gray ? 128 : 255);

            if (rnd.nextBoolean() && gcircles >= 1) {
                int max_size = (big_shape ? 10 : 20);
                int size     = max_size + rnd.nextInt(max_size);
                int tx       = rnd.nextInt(width - size);
                int ty       = rnd.nextInt(height - size);

                if (rnd.nextBoolean() && GFXMath.fillTopFlatTriangle(hidden, tx, ty, tx + size, ty, tx, ty + size, colour, width, true)) {
                    GFXMath.fillTopFlatTriangle(hidden, tx, ty, tx + size, ty, tx, ty + size, colour, width, false);
                    todraw--;
                    if (big_shape) {
                        todraw--;
                    }
                    // Send information about the new level to the server, if
                    // the user tracking feature is enabled.
                    try {
                        if (sockout != null) {
                            sockout.println("    t(" + tx + "," + ty + "," + size + ",true:" + gray + ")");
                        }
                    } catch (Exception ex) {
                        ex.printStackTrace(System.err);
                    }
                } else if (GFXMath.fillBottomFlatTriangle(hidden, tx, ty, tx, ty + size, tx + size, ty + size, colour, width, true)) {
                    GFXMath.fillBottomFlatTriangle(hidden, tx, ty, tx, ty + size, tx + size, ty + size, colour, width, false);
                    todraw--;
                    if (big_shape) {
                        todraw--;
                    }
                    // Send information about the new level to the server, if
                    // the user tracking feature is enabled.
                    try {
                        if (sockout != null) {
                            sockout.println("    t(" + tx + "," + ty + "," + size + ",false:" + gray + ")");
                        }
                    } catch (Exception ex) {
                        ex.printStackTrace(System.err);
                    }
                }
            } else {
                int max_radius = (big_shape ? 5 : 10);
                int radius = max_radius + rnd.nextInt(max_radius);
                int cx = radius + rnd.nextInt(width - radius * 2);
                int cy = radius + rnd.nextInt(height - radius * 2);
                if (GFXMath.circleBresenhamFloat(hidden, cx, cy, radius, colour, width, true)) {
                    GFXMath.circleBresenhamFloat(hidden, cx, cy, radius - 1, colour, width, false);
                    todraw--;
                    if (gray) {
                        gcircles++;
                    }
                    if (big_shape) {
                        todraw--;
                    }
                    // Send information about the new level to the server, if
                    // the user tracking feature is enabled.
                    try {
                        if (sockout != null) {
                            sockout.println("    c(" + cx + "," + cy + "," + radius + ":" + gray + ")");
                        }
                    } catch (Exception ex) {
                        ex.printStackTrace(System.err);
                    }
                }
            }
        }

        if (invert) {
            for (int idx = 0; idx < hidden.length; idx++) {
                hidden[idx] = 255 - hidden[idx];
            }
        }

        work        = new Workspace(this, width, height, hidden);
        canvasImage = new BufferedImage(width, height, BufferedImage.TYPE_INT_RGB);
        gfxout      = canvasImage.getGraphics();
        
        new Thread(work).start();

        BRUSH_ICON.setImage(canvasImage);
        BRUSH_AREA.addMouseMotionListener(MOUSE_HANDLER);
        BRUSH_AREA.addMouseWheelListener(MOUSE_HANDLER);
        BRUSH_AREA.addMouseListener(MOUSE_HANDLER);
        BRUSH_AREA.setMaximumSize(maxSize);
        BRUSH_AREA.setHorizontalAlignment(SwingConstants.LEFT);
        BRUSH_AREA.setVerticalAlignment(SwingConstants.TOP);
        JOptionPane.showMessageDialog(getParent(), "Level " + (level + 1) + "!\n"
                + "Find all of the GRAY CIRCLES,\n"
                + "GOOD LUCK!");
        setMaximumSize(maxSize);
    }

    public void updateStatus() {
        STATUS_BAR.setText("Level: " + (level + 1)
                + ";   Num. rays: " + MOUSE_HANDLER.getNrays()
                + ";   Ray width: " + MOUSE_HANDLER.getWrays()
                + ";   Dose: " + String.format("%.2f", work.getDose()));
        STATUS_BAR.setBackground(Color.WHITE);
        STATUS_BAR.doLayout();
        STATUS_BAR.validate();
        STATUS_BAR.repaint(50L);
    }

    /**
     * Updates the current canvas image.
     * This method first refreshes the workspace canvas, then calls
     * drawCursor to draw the brush cursor on top of the workspace canvas.
     **
     * @param showcursor if set to false, the mouse cursor will NOT be shown.
     */
    public void updateImage(boolean showcursor) {
        int width  = canvasImage.getWidth();
        int height = canvasImage.getHeight();
        gfxout.clearRect(0, 0, width, height);

        // display the current work done by the user
        work.displayImage(canvasImage);
        if (showcursor) {
            MOUSE_HANDLER.drawCursor(gfxout, width, height);
        }
        BRUSH_ICON.setImage(canvasImage);
        BRUSH_AREA.doLayout();
        BRUSH_AREA.validate();
        BRUSH_AREA.repaint(50L);
    }

    public Point getCanvasLocation() {
        return BRUSH_AREA.getLocation();
    }

    /**
     * <p>Performs a mouse CT-brush operation</p>
     *
     * <p><u>How to BRUSH</u><br />
     * Select the number of angles (N)<br />
     * Select rotation angle for the brush (A0 &lt; 180/N)</p>
     *
     * <p>This method performs Multiplicative Arithmetic Reconstruction
     * Technique (MART) calculations on a projection.  MART is used to estimate
     * the pixels/voxels of resulting image from the list of projections.</p>
     *
     * <dl><dt>The MART algorithm used is as follows:</dt>
     *
     *  <dd><code>Point (x,y,time + 1) = Point(x,y,time + 1) * [ Raysum(time + 1) / Raysum(time) ]</code></dd>
     * </dl>
     *
     * <p><i>Projection line function: (y = mx + b)</i>
     *
     * <p>This algorithm should skip zeros, because if Point(x,y,time + 1) = 0,
     * then the point will stay zero for all future point estimations
     * (anything multiplied by zero yields zero).</p>
     **
     * @param x0 the x position of the mouse cursor
     * @param y0 the y position of the mouse cursor
     * @param wray - the width of the cursor brush
     * @param nray - the number of angles involves with the cursor brush
     * @param brota - the angle of rotation of the cursor brush
     */
    public void mouseBrush(final int x0, final int y0, byte wray, short nray, byte brota) {
        for (int count_n = 0; count_n < nray; count_n++) {
            short  angle = (short) Math.round((brota + (count_n * 180.) / nray) % 180.);

            if (angle >= 45 && angle < 135) {
                // x_alter is also known as c, the X-intercept of the line.
                // i.e. X = nY + c
                int x_alter    = (int) (x0 - GFXMath.SLOPES[angle] * y0 + 0.5f);

                for (short count_w = 0; count_w < wray; count_w++) {
                    work.addProjection(x_alter + count_w, angle);
                }
            } else {
                // y_alter is also known as b, the Y-intercept of the line.
                // i.e. Y = mX + b
                int  y_alter   = (int) (y0 - GFXMath.SLOPES[angle] * x0 + 0.5f);

                for (short count_w = 0; count_w < wray; count_w++) {
                    work.addProjection(y_alter + count_w, angle);
                }
            }
        }

        // Send information about the mouse click to the server, if the user
        // tracking feature is enabled.
        try {
            if (sockout != null) {
                sockout.println("m(" + x0 + "," + y0 + ":" + wray + "_" + nray + "^"+ brota + ")");
            }
        } catch (Exception ex) {
            ex.printStackTrace(System.err);
        }
        updateStatus();
        updateImage(true);
    }

    /**
     * Tests if a projection has already been "shot" (read) from the workspace.
     **
     * @param alter the b/c value for the line equation.
     * @param angle the angle of the slope of the line (in degrees, clockwise;
     *              where 0 is the X-axis).
     */
    public boolean hasProjection(int alter, short angle) {
        return work.hasProjection(alter, angle);
    }
}
