# Supplementary material for: CT brush and CancerZap!: two video games for computed tomography dose minimization
Source: Theor Biol Med Model. 2015 May 12;12:7. doi: 10.1186/s12976-015-0003-4 (PMC4469010; doi:10.1186/s12976-015-0003-4)
Supplement: Additional file 2: — The file ctbrush.zip is a zip file that contains all of the Java source code for CT Brush. The source code files are located in the “src” directory. The zip file also contains some optional files and directories, to assist users with editing and building the code: the files “build.xml” and “app.properties” may be used to build the CT Brush project using Apache Ants; the directory “nbproject” may be used to open the CT Brush code with NetBeans. [file 12976_2015_3_MOESM2_ESM.zip › ctbrush/src/org/alvaregordon/ctbrush/MouseHandler.java]

package org.alvaregordon.ctbrush;


import java.awt.Color;
import java.awt.Graphics;
import java.awt.event.ActionEvent;
import java.awt.event.MouseAdapter;
import java.awt.event.MouseEvent;
import java.awt.event.MouseWheelEvent;
import java.awt.event.MouseListener;
import java.awt.event.MouseMotionListener;
import java.awt.event.MouseWheelListener;
import javax.swing.AbstractAction;

/*
 * To change this template, choose Tools | Templates
 * and open the template in the editor.
 */

/**
 * <dl>
 *     <dt>SYNOPSIS</dt>
 *     <dd>
 *         The mouse handler.  This object handles all mouse events for the
 *         program.
 *     </dd>
 *     <dt>LICENSE</dt>
 *     <dd>
 *         This code is licensed under the Creative Commons 3.0<br />
 *         Attribution + ShareAlike license - for details see:<br />
 *         <a href="http://creativecommons.org/licenses/by-sa/3.0/">
 *         http://creativecommons.org/licenses/by-sa/3.0/</a><br />
 *     </dd>
 * </dl>
 **
 * @author Graham Alvare
 * @author Richard Gordon
 */
public class MouseHandler extends MouseAdapter implements MouseMotionListener, MouseWheelListener, MouseListener {

    /**
     * The minimum number of X-ray projections that can be used in the brush.
     */
    public static final byte NRAY_MIN = 2;
    /**
     * The maximum number of X-ray projections that can be used in the brush.
     */
    public static final short NRAY_MAX = 180;
    /**
     * The increment step for number of X-ray projections to use in the brush.
     */
    public static final byte NRAY_STEP = 1;
    /**
     * The minimum width of X-ray projections that can be used in the brush.
     */
    public static final byte WRAY_MIN = 2;
    /**
     * The maximum width of X-ray projections that can be used in the brush.
     */
    public static final byte WRAY_MAX = 10;
    /**
     * The increment step for width of X-ray projections to use in the brush.
     */
    public static final byte WRAY_STEP = 2;
    /**
     * Stores the last position of the mouse cursor.
     */
    private MouseEvent lastpos = null;
    /**
     * The angle to rotate the X-rays in the brush.
     */
    private byte     brota   = 0;
    /**
     * The width of X-ray projections to use for the brush.
     */
    private byte     wray    = WRAY_MIN;
    /**
     * The number of X-ray projections to use for the brush.
     */
    private short    nray    = NRAY_MIN;
    /**
     * The CT-brush image canvas for the mouse to interact with.
     */
    private Main     canvas  = null;
    /**
     * The X and Y co-ordinates of the current mouse position.
     */
    private int x0, y0;

    /**
     * The increase number of rays button.  This button increases the number
     * of X-rays used in the CT brush.
     */
    final public AbstractAction NRAY_PLUS = new AbstractAction("+n") {
        public void actionPerformed(ActionEvent e) {
            nray = (short) Math.min(nray + NRAY_STEP * (1 + (nray / 6)), NRAY_MAX);
            canvas.updateStatus();
        }
    };
    /**
     * The increase number of rays button.  This button increases the number
     * of X-rays used in the CT brush.
     */
    final public AbstractAction NRAY_MINUS = new AbstractAction("-n") {
        public void actionPerformed(ActionEvent e) {
            nray = (byte) Math.max(nray - NRAY_STEP * (1 + (nray / 6)), NRAY_MIN);
            canvas.updateStatus();
        }
    };
    /**
     * The increase width of X-rays button.
     * This button increases the width of X-rays used in the CT brush.
     */
    final public AbstractAction WRAY_PLUS = new AbstractAction("+w") {
        public void actionPerformed(ActionEvent e) {
            wray = (byte) Math.min(wray + WRAY_STEP, WRAY_MAX);
            canvas.updateStatus();
        }
    };
    /**
     * The decrease width of X-rays button.
     * This button decreases the width of X-rays used in the CT brush.
     */
    final public AbstractAction WRAY_MINUS = new AbstractAction("-w") {
        public void actionPerformed(ActionEvent e) {
            wray = (byte) Math.max(wray - WRAY_STEP, WRAY_MIN);
            canvas.updateStatus();
        }
    };

    /**
     * This method creates a new mouse handler object for the CT brush canvas.
     **
     * @param canvas the parent canvas to associate the mouse handler to.
     */
    public MouseHandler(Main canvas) {
        this.canvas = canvas;
    }

    /**
     * <p>Handles dragging the mouse.  This method handles mouse drag events by
     * brushing the area traced by the mouse, with the CT X-ray projections.
     * Because this method is not called for every pixel the user drags his or
     * her mouse, gaps in the mouse drag are produced.  Therefore, this method
     * performs basic linear interpretation to minimize/correct these gaps.
     * The linear interpolation algorithm used is the standard Bressenahm's
     * line algorithm.</p>
     * 
     * <p>NOTE: The mouse on OS X tracks at about 1 sample / 16.5 ms
     *       independently of the tracking speed of the mouse.
     * </p>
     **
     * @param e the mouse drag event to obtain cursor information from.
     */
    @Override
    public void mouseDragged(MouseEvent e) {
        // interpolate the mouse movement (if lastpos != null)
        // using Bressenham's line algorithm - modified from:
        // http://stackoverflow.com/questions/8113629/simplified-bresenhams-line-algorithm-what-does-it-exactly-do
        if (lastpos != null) {
            int x1 = lastpos.getX();
            int y1 = lastpos.getY();

            int x2 = e.getX();
            int y2 = e.getY();

            int dx = Math.abs(x2 - x1);
            int dy = Math.abs(y2 - y1);

            int sx = (x1 < x2) ? 1 : -1;
            int sy = (y1 < y2) ? 1 : -1;

            int err = dx - dy;

            while (true) {
                canvas.mouseBrush(x1, y1, wray, nray, brota);

                if (x1 == x2 && y1 == y2) {
                    break;
                }

                int e2 = 2 * err;

                if (e2 > -dy) {
                    err = err - dy;
                    x1 = x1 + sx;
                }

                if (e2 < dx) {
                    err = err + dx;
                    y1 = y1 + sy;
                }
            }
            mouseClicked(e);
            mouseMoved(e);
        } else {
            mouseClicked(e);
            mouseMoved(e);
            lastpos = e;
        }
    }

    /**
     * Draws the brush at the current cursor position, so the user can see what
     * they are doing - they can see what area clicking the mouse should
     * uncover.</p>
     **
     * @param e used to obtain x and y coordinates
     */
    @Override
    public void mouseMoved(MouseEvent e) {
        // draw an X through the point clicked
        //int x = e.getX() - ipos.x;
        //int y = e.getY() - ipos.y;
        x0 = e.getX();
        y0 = e.getY();

        canvas.updateImage(true);
    }

    /**
     * Performs a CT brush event when the mouse is clicked.
     * Raysums are calculated, the projection is analyzed via MART,
     * and the radiation dose to the patient is incremented.
     **
     * @param e used to obtain x and y coordinates
     */
    @Override
    public void mouseClicked(MouseEvent e) {
        // draw an X through the point clicked
        //int x = e.getX() - ipos.x;
        //int y = e.getY() - ipos.y;
        x0 = e.getX();
        y0 = e.getY();

        canvas.mouseBrush(x0, y0, wray, nray, brota);
    }

    /**
     * Clean up interpolation for dragging.
     * Because interpolation relies on tracing the mouse cursor from
     * 'lastpoint' to the current mouse position, 'lastpoint' MUST be
     * reset to null (i.e. disabled) whenever the mouse button is
     * released.
     **
     * @param e the mouse event - this is ignored
     */
    @Override
    public void mouseReleased(MouseEvent e) {
        lastpos = null;
    }

    /**
     * Sense mouse wheel movements and increment or decrement the number of rays
     * in the mouse cursor.  The number of rays is incremented when the mouse
     * wheel is scrolled up, and decremented when the mouse wheel is scrolled
     * down; the magnitude of the increase or decrease is based on the number
     * of notches the mouse wheel was scrolled.  Each notch scrolled is
     * equivalent to one call to the actionPerformed method of either NRAY_PLUS
     * or NRAY_MINUS.
     */
    @Override
    public void mouseWheelMoved(MouseWheelEvent e) {
        int notches = e.getWheelRotation();
        if (notches < 0) {
            // Mouse wheel moved up, increase the number of rays in the cursor.
            NRAY_PLUS.actionPerformed(null);
        } else {
            // Mouse wheel moved up, increase the number of rays in the cursor.
            NRAY_MINUS.actionPerformed(null);
        }
    }

    public int getWrays() {
        return wray;
    }

    public int getNrays() {
        return nray;
    }

    /**
     * Draws the brush at the current cursor position, so the user can
     * see what they are doing - they can see what area clicking the mouse
     * should uncover.
     *
     * NOTE: The mouse on OS X tracks at about 1 sample / 16.5 ms
     *       independently of the tracking speed of the mouse.
     *       Therefore, the mouse movements MUST be interpolated,
     *       when the mouse is dragged.  Linear interpolation is used.
     *
     **
     * @param gfx    - the Graphics object to draw the cursor with
     * @param width  - the width of the destination image
     * @param height - the height of the destination image
     */
    public void drawCursor(Graphics gfx, int width, int height) {
        if (x0 >= 0 && y0 >= 0 && x0 < width && y0 < height) {
            for (int count_n = 0; count_n < nray; count_n++) {
                short angle = (short) Math.round((brota + (count_n * 180.) / nray) % 180.);
                int   line_x0 = 0, line_y0 = 0, line_x1 = 0, line_y1 = 0;

                if (angle >= 45 && angle < 135) {
                    // x_alter is also known as c, the X-intercept of the line.
                    // i.e. X = nY + c
                    int x_alter    = (int) (x0 - GFXMath.SLOPES[angle] * y0 + 0.5f);
                    line_y1 = height;
                    line_x1 = (int) (line_y1 * GFXMath.SLOPES[angle] + 0.5f);

                    for (int count_w = 0; count_w < wray; count_w++) {
                        line_x0 = x_alter + count_w;

                        if (canvas.hasProjection(x_alter + count_w, angle)) {
                            gfx.setColor(Color.RED);
                        } else {
                            gfx.setColor(Color.GREEN);
                        }
                        gfx.drawLine(line_x0, line_y0, line_x1 + line_x0, line_y1);
                    }
                } else {
                    // y_alter is also known as b, the Y-intercept of the line.
                    // i.e. Y = mX + b
                    int  y_alter   = (int) (y0 - GFXMath.SLOPES[angle] * x0 + 0.5f);
                    line_x1 = width;
                    line_y1 = (int) (line_x1 * GFXMath.SLOPES[angle] + 0.5f);

                    if (canvas.hasProjection(y_alter, angle)) {
                        gfx.setColor(Color.RED);
                    } else {
                        gfx.setColor(Color.GREEN);
                    }
                    for (int count_w = 0; count_w < wray; count_w++) {
                        line_y0 = y_alter + count_w;

                        if (canvas.hasProjection(y_alter + count_w, angle)) {
                            gfx.setColor(Color.RED);
                        } else {
                            gfx.setColor(Color.GREEN);
                        }
                        gfx.drawLine(line_x0, line_y0, line_x1, line_y1 + line_y0);
                    }
                }
            }
        }
    }
}
