# Supplementary material for: CT brush and CancerZap!: two video games for computed tomography dose minimization
Source: Theor Biol Med Model. 2015 May 12;12:7. doi: 10.1186/s12976-015-0003-4 (PMC4469010; doi:10.1186/s12976-015-0003-4)
Supplement: Additional file 2: — The file ctbrush.zip is a zip file that contains all of the Java source code for CT Brush. The source code files are located in the “src” directory. The zip file also contains some optional files and directories, to assist users with editing and building the code: the files “build.xml” and “app.properties” may be used to build the CT Brush project using Apache Ants; the directory “nbproject” may be used to open the CT Brush code with NetBeans. [file 12976_2015_3_MOESM2_ESM.zip › ctbrush/src/org/alvaregordon/ctbrush/Workspace.java]

package org.alvaregordon.ctbrush;


import java.awt.Frame;
import java.awt.event.ActionEvent;
import java.awt.image.BufferedImage;
import java.awt.image.WritableRaster;
import java.util.Arrays;
import java.util.Collections;
import java.util.HashSet;
import java.util.Set;
import javax.swing.AbstractAction;
import javax.swing.JDialog;
import javax.swing.JOptionPane;
import javax.swing.JProgressBar;

/*
 * To change this template, choose Tools | Templates
 * and open the template in the editor.
 */

/**
 * <dl>
 *     <dt>SYNOPSIS</dt>
 *     <dd>
 *         The workspace canvas for the CT brush.  This canvas stores all of
 *         the data which describes the current level and the user's progress.
 *         In addition, this canvas contains methods for performing CT brush
 *         functions, such as adding projections and displaying the current
 *         status of the canvas.  Also, this method implements the Runnable
 *         interface, so that MART computations can be executed in a separate
 *         thread from other CT brush operations.
 *     </dd>
 *     <dt>LICENSE</dt>
 *     <dd>
 *         This code is licensed under the Creative Commons 3.0<br />
 *         Attribution + ShareAlike license - for details see:<br />
 *         <a href="http://creativecommons.org/licenses/by-sa/3.0/">
 *         http://creativecommons.org/licenses/by-sa/3.0/</a><br />
 *     </dd>
 * </dl>
 **
 * @author Graham Alvare
 * @author Richard Gordon
 */
public final class Workspace implements Runnable {
    /**
     * The height of the width CT image.
     */
    private int      width    = 0;
    /**
     * The height of the hidden CT image.
     */
    private int      height   = 0;
    /**
     * The hidden CT image.
     */
    private int[]    hidden   = new int[0];
    /**
     * The CT image that results from all of the projections
     * the user has done on the hidden image, so far.
     * (protected access, such that Projection objects may access it.)
     */
    private float[]  work     = new float[0];
    /**
     * A running count of the radiation dose administered
     * to the hypothetical patient.
     */
    private double   dose     = 0;
    /**
     * The CT-brush image canvas for the mouse to interact with.
     */
    private Main     canvas  = null;
    /**
     * A list of all projections done on the CT slice.
     */
    private boolean projections[] = null;
    /**
     * Boolean flag indicating whether or not to continue
     * processing MART projections (used to stop the thread).
     */
    private boolean done_processing = false;
    /**
     * A list of all projections done on the CT slice.
     */
    private Set<Integer> new_projections = Collections.synchronizedSet(new HashSet<Integer>());
    /**
     * A list of all previously done CT projections.
     */
    private Set<Integer> done_projections = Collections.synchronizedSet(new HashSet<Integer>());


    /**
     * Creates a new workspace from a 2D hidden image (represented as a 1D
     * array object; indices are computed as [Y * width + X]).
     **
     * @param canvas the main canvas to use for updating the user's status.
     * @param width  the width of the hidden image.
     * @param height the height of the hidden image.
     * @param hidden the hidden image.
     */
    public Workspace (Main canvas, int width, int height, int[] hidden) {
        final int hash_size = (360 * (width + height));

        this.canvas      = canvas;
        this.width       = width;
        this.height      = height;
        this.hidden      = hidden;
        this.work        = new float[width * height];
        this.projections = new boolean[hash_size];

        Arrays.fill(projections, false);
        Arrays.fill(work, 128);
    }

    /**
     * Calculates the total amount of dose administered for the current leve.
     * This value is equivalent to the user's current score (for the level).
     **
     * @return the total dose administerd for the workspace/level.
     */
    public final synchronized double getDose() {
        return dose;
    }

    /**
     * Display the current workspace image in the user's canvas.
     **
     * @param canvasImage the image object to output the current workspace data
     *                    to.  (The current workspace data is housed in the
     *                    variable "work".)
     */
    public void displayImage(BufferedImage canvasImage) {
        WritableRaster raster = (WritableRaster) canvasImage.getRaster();
        //image.setRGB(0, 0, width, height, pixels, 0, width);
        raster.setSamples(0, 0, width, height, 0, work);
        raster.setSamples(0, 0, width, height, 1, work);
        raster.setSamples(0, 0, width, height, 2, work);
    }

    /**
     * Display the hidden image for the workspace
     **
     * @param canvasImage the image object to ouput the hidden image to.
     */
    public void showHidden(BufferedImage canvasImage) {
        WritableRaster raster = (WritableRaster) canvasImage.getRaster();
        //image.setRGB(0, 0, width, height, pixels, 0, width);
        raster.setSamples(0, 0, width, height, 0, hidden);
        raster.setSamples(0, 0, width, height, 1, hidden);
        raster.setSamples(0, 0, width, height, 2, hidden);
    }

    /**
     * <p>Adds a projection to the workspace.</p>
     * <p>
     *    Currently, the projection lines aretraced using one of two functions:
     * </p>
     * <ol>
     *      <li><b>y = mx + b</b>: (the standard Y-axis line function, with the
     *                              slope value <u>m</u>, and a Y-intercept of
     *                              <u>b</u>).</li>
     *      <li><b>x = ny + c</b>: (An X-axis line function, with a slope value
     *                              of <u>n</u>), and an X-intercept value
     *                              <u>c</u>.</li>
     * </ol>
     **
     * @param alter the alter (b or c) to the line equation for the projection.
     * @param angle the angle (in degrees) of the projection.
     * @return true if the projection was added successfully (i.e. the
     *         projection was not previously added.
     */
    public boolean addProjection (int alter, int angle) {
        final int hash   = alter * 180 + angle;
        final int offset = (angle >= 45 && angle < 135 ? height : width) * 180;
        final int index = (angle < 90 ? hash + offset : hash);
        final boolean has_projection = (index >= 0
                && index < projections.length && !projections[index]);

        if (has_projection) {
            projections[index] = true; // reset the projection index
            new_projections.add(index);
        }

        return has_projection;
    }

    /**
     * <p>Checks if a projection was already added to the workspace.</p>
     * <p>
     *    Currently, the projection lines aretraced using one of two functions:
     * </p>
     * <ol>
     *      <li><b>y = mx + b</b>: (the standard Y-axis line function, with the
     *                              slope value <u>m</u>, and a Y-intercept of
     *                              <u>b</u>).</li>
     *      <li><b>x = ny + c</b>: (An X-axis line function, with a slope value
     *                              of <u>n</u>), and an X-intercept value
     *                              <u>c</u>.</li>
     * </ol>
     **
     * @param alter the alter (b or c) to the line equation for the projection.
     * @param angle the angle (in degrees) of the projection.
     * @return true if the projection was previously added to the workspace.
     */
    public boolean hasProjection (int alter, int angle) {
        final int hash   = alter * 180 + angle;
        final int offset = (angle >= 45 && angle < 135 ? height : width) * 180;
        final int index  = (angle < 90 ? hash + offset : hash);

        return (index >= 0 && index < projections.length && projections[index]);
    }

    /**
     * Performs MART operations (based on the user's mouse clicks) in a
     * separate thread.  This is done to help keep the user interface
     * quick and responsive.
     */
    public void run() {
        final Integer[] EMPTY_ARRAY = new Integer[0];
        Integer[] current  = EMPTY_ARRAY;
        Thread current_thread = Thread.currentThread();

        current_thread.setPriority(Thread.MIN_PRIORITY);

        while (!done_processing) {
            current = new_projections.toArray(EMPTY_ARRAY);
            for (int c_idx = 0; c_idx < current.length; c_idx++) {
                int proj_index = current[c_idx];

                dose += GFXMath.do_projection(proj_index, width, height, work, hidden);
                canvas.updateStatus();

                new_projections.remove(proj_index);
                done_projections.add(proj_index);
                current_thread.yield();
            }
            /*try {
                current_thread.sleep(10, 200);
            } catch (InterruptedException ex) {
                ex.printStackTrace(System.err);
            }*/
        }
    }

    /**
     * Performs a refinement MART iteration on the canvas.
     **
     * @param parent the parent frame for creating a modal progress dialog box.
     */
    public void refine(Frame parent) {
        final Integer[] reanalyze = done_projections.toArray(new Integer[0]);
	final JDialog progDLG = new JDialog(parent, "Refining", true);
        final JProgressBar progress = new JProgressBar(0, reanalyze.length);

        // Configure the progress bar.
        progress.setStringPainted(true);
        progress.setString("0 / " + reanalyze.length);

        // Run the refinement process as a separate thread.
        Thread refine = new Thread(new Runnable() {
            public void run() {
                // Iterate through the selected projections and refine the canvas image.
                for (int count = 0; count < reanalyze.length; count++) {
                    GFXMath.do_projection(reanalyze[count], width, height, work, hidden);

                    progress.setValue(count);
                    progress.setString(count + " / " + reanalyze.length);
                    progress.setVisible(true);
                }

                // Close the refinement progress dialog box.
                progDLG.dispose();
            }
        });

        // Start the refinement thread.
        refine.start();

        // Configure the progress bar modal dialog box.
        progDLG.add(progress);
        progDLG.pack();
        progDLG.setVisible(true);
    }
    
    @Override
    protected void finalize() {
        done_processing = true;
    }
}
